# Supplementary material for: Personalized prescription of tyrosine kinase inhibitors in unresectable metastatic cholangiocarcinoma
Source: Exp Hematol Oncol. 2018 Sep 6;7:21. doi: 10.1186/s40164-018-0113-x (PMC6127913; doi:10.1186/s40164-018-0113-x)
Supplement: Supplementary file 1 — Additional file 1: Table S1. Additional table. [file 40164_2018_113_MOESM1_ESM.xlsx]

## Sheet: PAS1
Pathway	PAS
AHR_Pathway	-6.5431
AHR_Pathway_C-myc_expression_via_RELA	-4.4408
AHR_Pathway_Cath_D_expression_via_SP1	-3.50459
AHR_Pathway_CYP1A1_CYP1B1_CYP1A2_AHRR_gene_expression_via_POLR2B	-1.94408
AHR_Pathway_PS2_Gene_expression_via_ESR1	-4.4408
Akt_Signaling_Pathway	299.934
Akt_Signaling_Pathway_Acetylation_of_proteins	-2.72947
Akt_Signaling_Pathway_Aggregation_and_Neurodegeneration	-0.793967
Akt_Signaling_Pathway_Apoptosis	-2.72947
Akt_Signaling_Pathway_AR_mediated_apoptosis	-2.72947
Akt_Signaling_Pathway_Blocks_Apoptosis	-2.72947
Akt_Signaling_Pathway_Blood_cell_differentiation	-0.419352
Akt_Signaling_Pathway_Cell_Cycle	-2.485
Akt_Signaling_Pathway_Cell_Cycle_Progression	-2.72947
Akt_Signaling_Pathway_Cell_Survival	-12.3874
Akt_Signaling_Pathway_Elevation_of_Glucose_Import	-2.72947
Akt_Signaling_Pathway_Enhancement_of_Breast_Epithelial	-1.88319
Akt_Signaling_Pathway_ERK_mediated_apoptosis	-2.72947
Akt_Signaling_Pathway_Genetic_Stability	-3.25546
Akt_Signaling_Pathway_Glucose_Uptake	-1.76179
Akt_Signaling_Pathway_Glycogen_Synthesis_and_Apoptosis	-3.45268
Akt_Signaling_Pathway_Increased_GLUT4_translocation	-2.72947
Akt_Signaling_Pathway_Induction_of_Chromatin_Condensation	-2.72947
Akt_Signaling_Pathway_JNK_mediated_apoptosis	-5.72812
Akt_Signaling_Pathway_Neuroprotection	-2.72947
Akt_Signaling_Pathway_NF-kB_dependent_transciption	-1.35869
Akt_Signaling_Pathway_NF-kB_pathway	-4.64318
Akt_Signaling_Pathway_NFAT_degradation	-4.18869
Akt_Signaling_Pathway_NO_production	-2.72947
Akt_Signaling_Pathway_p73_mediated_apoptosis	-2.72947
Akt_Signaling_Pathway_Promotes_Adipogenesis	-2.72947
Akt_Signaling_Pathway_Protein_Synthesis	-7.85413
Akt_Signaling_Pathway_Proto-Oncogenic_and_RTK-signaling	-2.72947
Akt_Signaling_Pathway_Regulation_of_Cyclic_Nucleotide	-2.72947
Akt_Signaling_Pathway_Regulation_of_Na+_Transport	-2.44153
Akt_Signaling_Pathway_Splicing_Regulation	-0.883164
Akt_Signaling_Pathway_Survival_Genes	-4.30669
Akt_Signaling_Pathway_Synaptic_Transmission	14.2035
Akt_Signaling_Pathway_Translation	-4.97608
Akt_Signaling_Pathway_Tumor_Supression	-3.48691
ATM_Pathway	16.2809
ATM_Pathway_Apoptosis	2.63106
ATM_Pathway_Apoptosis_and_Senescence	1.09333
ATM_Pathway_Cell_Cycle_Checkpoint_Control	0
ATM_Pathway_Cell_Survival	0.812505
ATM_Pathway_Checkpoint_Activation	1.21293
ATM_Pathway_DNA_repair	2.12572
ATM_Pathway_G2-Mitosis_progression	-0.19894
ATM_Pathway_G2_M_Checkpoint_Arrest	-0.19894
ATM_Pathway_NF-kB_Pathway	4.23281
ATM_Pathway_Repair_and_Recombination	0.630439
ATM_Pathway_S-phase_arrest	2.22199
ATM_Pathway_S-phase_progression	2.00743
ATM_Pathway_Synaptic_Vesicle_Transport	0
BRCA1_Pathway	3.98282
BRCA1_Pathway_Base_Excission_Repair	-0.777668
BRCA1_Pathway_Cell_Cycle_Arrest_DNA_Repair_Genes_p21_WAF_CIP1_14-3-3_GADD45	5.05351
BRCA1_Pathway_Chromatin_Remodeling	-0.719251
BRCA1_Pathway_E2_Responsive_Genes	-1.06696
BRCA1_Pathway_G1_S_arrest	5.05351
BRCA1_Pathway_Growth_Promoting_Genes_hTert_S100A7	5.05351
BRCA1_Pathway_Homologous_Recombination_Repair	8.29105
BRCA1_Pathway_Mismatch_Repair	5.9933
BRCA1_Pathway_NHEJ_DSB_Repair	6.42475
BRCA1_Pathway_Nucleotide_Excission_Repair	1.4214
BRCA1_Pathway_Transciption_Coupled_Repair	2.54027
cAMP_Pathway	228.964
cAMP_Pathway_Axonal_Growth	-2.56682
cAMP_Pathway_Cell_Growth	14.1291
cAMP_Pathway_Cell_Proliferation	-1.61377
cAMP_Pathway_Cell_Survival	7.79548
cAMP_Pathway_Chemotaxis	11.8638
cAMP_Pathway_Cytokine_Production	15.8491
cAMP_Pathway_Degradation_of_Cell_Cycle_Regulators	3.83843
cAMP_Pathway_Endothelial_Cell_Regulation	4.7618
cAMP_Pathway_eNOS_Signaling_Cardiovascular_Homeostasis	-1.61377
cAMP_Pathway_Fatty_Acid_Metabolism	26.8986
cAMP_Pathway_Gene_Expression_via_NFKB2_CREBBP_ELK1	-7.64815
cAMP_Pathway_Glycogen_Synthesis	-3.39455
cAMP_Pathway_Glycolisis	2.55261
cAMP_Pathway_Lipolysis	-1.61377
cAMP_Pathway_Metabolic_Energy	-2.72518
cAMP_Pathway_Myocardial_Contraction	61.955
cAMP_Pathway_Oncogenesis	-2.33698
cAMP_Pathway_Protein_Retention	-3.5651
cAMP_Pathway_Regulation_of_Cytoskeleton	0.504978
Caspase_Cascade_Pathway	-57.2569
Caspase_Cascade_Pathway_Activated_Tissue_Trans-glutaminase	30.3527
Caspase_Cascade_Pathway_DNA_Fragmentation	-0.868525
CD40_Pathway	13.737
CD40_Pathway_Cell_Survival	0
CD40_Pathway_Gene_Expression_Cell_Adhesion_Molecule_via_NFKB2	1.4224
CD40_Pathway_Gene_Expression_Cell_Survival_via_NFKB2	1.4224
CD40_Pathway_Gene_Expression_Co-Stimulatory_Molecules_via_NFKB2	1.4224
CD40_Pathway_Gene_Expression_COX2_and_Prostaglandins_via_NFKB2	1.4224
CD40_Pathway_Gene_Expression_Immunoglobulin_Class_Switch_via_NFKB2	1.4224
CD40_Pathway_Gene_Expression_Pro-Inflamatory_Cytokines_via_NFKB2	1.4224
CD40_Pathway_Gene_Expression_Procoagulant_Activity_via_NFKB2	1.4224
Cellular_Apoptosis_Pathway	-60.707
Cellular_Apoptosis_Pathway_Depolarization	1.01616
Cellular_Apoptosis_Pathway_DNA_Fragmentation	9.22809
Cellular_Apoptosis_Pathway_Gene_Expression_BAX_BID_BAK_Ras_Noxa_PUMA_APAF1_Survivin_BCL2_via_TP53	3.35748
Cellular_Apoptosis_Pathway_Gene_Expression_FLIP_CIAP2_BFL1_BCL2_via_NFKB2	1.4224
Chemokine_Pathway	90.1089
Chemokine_Pathway_Cell_Activation	17.6796
Chemokine_Pathway_Gene_Expression_and_Apoptosis_via_ELK1	8.53307
Chemokine_Pathway_Internalization_Degradation_Recycling	5.74308
Chromatin_Pathway	-0.457035
Circadian_Pathway	4.69615
CREB_Pathway	154.974
Cytokine_Network_Pathway	20.5316
EGF_Pathway	0.566219
EGF_Pathway_Actin_Cytoskeletal_Rearrangement	-1.53562
EGF_Pathway_Cell_Motility	2.8855
EGF_Pathway_Cell_Survival	-3.85889
EGF_Pathway_Cytoskeleton_Regulation	3.04871
EGF_Pathway_EGFR_Endocytosis	3.4917
EGF_Pathway_Gene_Expression_via_FOS_NFKB2_MYC_STAT1_ELK1_STAT3_JUN	1.75425
EGF_Pathway_IP3_Signaling	2.8855
EGF_Pathway_Rab5_Regulation_Pathway	1.98974
ErbB_Family_Pathway	16.2565
ErbB_Family_Pathway_Anti-Apoptosis	-2.485
ErbB_Family_Pathway_Gene_Expression_via_JUN_FOS_ELK1	3.44691
ErbB_Family_Pathway_Translation	-4.02704
ERK_Signaling_Pathway	321.458
ERK_Signaling_Pathway_Cell_Survival	-0.793858
ERK_Signaling_Pathway_EGFR_signaling	-0.323706
ERK_Signaling_Pathway_Gene_Expression_via_CAPN6_TP53_FOS_ATF1_MYC_ELK3_MYLK_ETS1_SRF_HIST1H3B_CREB3_STAT3_NFKB2_HMGN1_ESR2_ELK1_PAX6_JUN	13.3462
ERK_Signaling_Pathway_Translation	-1.40764
Erythropoietin_Pathway	-26.9969
Erythropoietin_Pathway_Anti-Apoptosis	-8.40207
Erythropoietin_Pathway_BCLXL_Gene_Expression_via_STAT5B	-5.02373
Erythropoietin_Pathway_Cell_Cycle_Progression	-2.78864
Erythropoietin_Pathway_Cell_Survival	-19.0017
Erythropoietin_Pathway_Gene_Expression_Neuroprotection_via_NFKB2	1.63568
Erythropoietin_Pathway_GPI_Hidrolysis_and_Ca2+_influx	0
Estrogen_Pathway	112.533
Estrogen_Pathway_Anti-Apoptosis	0.180204
Estrogen_Pathway_Gene_Expression_via_FOS_JUN_ELK1_SP1_POLR2B_CREB3_NFKB2	-10.8335
Estrogen_Pathway_Vasodilatation	0
FLT3_Signaling_Pathway	-16.949
FLT3_Signaling_Pathway_Transcription_via_ELK3_MAPK12_CREB3_STAT2	-5.9438
FLT3_Signaling_Pathway_Translation	-1.37279
Glucocorticoid_Receptor_Signaling_Pathway	-69.0187
Glucocorticoid_Receptor_Signaling_Pathway_Cell_Cycle_Arrest	0.53407
Glucocorticoid_Receptor_Signaling_Pathway_Cell_Cycle_Progression	-2.2605
Glucocorticoid_Receptor_Signaling_Pathway_Gene_Expression_via_CREB3_STAT5B_SLC22A2_POU2F1	-0.917145
Glucocorticoid_Receptor_Signaling_Pathway_Histone_Deacetylation	1.43237
Glucocorticoid_Receptor_Signaling_Pathway_Inflammatory_Cytokines	-15.0241
GPCR_Pathway	67.3506
GPCR_Pathway_Gene_Expression_via_JUN_NFKB2_ELK1_SRF_FOS_CREB3	-0.67172
Growth_Hormone_Signaling_Pathway	-8.01146
Growth_Hormone_Signaling_Pathway_Cell_Survival	-3.13506
Growth_Hormone_Signaling_Pathway_Gene_Expression_via_SRF_ELK1_STAT5B_CEBPD_STAT1_STAT3	-10.3016
Growth_Hormone_Signaling_Pathway_Glucose_Uptake	-4.76103
Growth_Hormone_Signaling_Pathway_Protein_Synthesis	1.62598
GSK3_Signaling_Pathway	-185.544
GSK3_Signaling_Pathway_b-CTNN_Degradation	-54.0807
GSK3_Signaling_Pathway_Gene_Expression_via_CTNNB1	-71.8283
GSK3_Signaling_Pathway_Glycogen_Synthesis	-4.28851
GSK3_Signaling_Pathway_Protein_Synthesis	-0.707379
HA_syntesis_pathway	4.36709
Hedgehog_Signaling_in_Mammals_Pathway	10.384
HGF_Pathway	10.5243
HGF_Pathway_Anoikis	1.53239
HGF_Pathway_Cell_Adhesion_and_Cell_Migration	17.3445
HGF_Pathway_Cell_Cycle_Progression	4.90095
HGF_Pathway_Cell_Scattering	-7.27083
HGF_Pathway_Cell_Survival	-7.27083
HGF_Pathway_Gene_Expression_via_JUN_STAT3_FOS_ELK1_ETS2	1.2956
HGF_Pathway_IP3_Pathway	-1.32017
HGF_Pathway_PKC_Pathway	-2.17207
HGF_Pathway_Regulation_of_Cytoskeleton_Cell_Polarity_and_Cell_Motility	-4.49387
HIF1Alpha_Pathway	7.63018
HIF1Alpha_Pathway_Gene_Expression_via_JUN_CREB3	4.02113
HIF1Alpha_Pathway_HIF1a_Degradation	0
HIF1Alpha_Pathway_NOS_Pathway	5.59836
HIF1Alpha_Pathway_p53_Hypoxia_Pathway	9.20741
HIF1Alpha_Pathway_VEGF_Pathway	5.59836
IGF1R_Signaling_Pathway	-1.25639
IGF1R_Signaling_Pathway_Apoptosis	3.87261
IGF1R_Signaling_Pathway_Cell_Migration	22.7084
IGF1R_Signaling_Pathway_Cell_Proliferation_Diferentiation_and_Apoptosis	3.38388
IGF1R_Signaling_Pathway_Cell_Survival	-6.49992
IGF1R_Signaling_Pathway_Gene_Expression_Proliferation_Growth_Survival_via_NFAT5_CREB3	6.62393
IGF1R_Signaling_Pathway_Glucose_Uptake	-0.540079
IGF1R_Signaling_Pathway_Glycogen_Synthesis	-1.60637
IGF1R_Signaling_Pathway_Protein_Synthesis	-12.3481
IL-10_Pathway	-7.02695
IL-10_Pathway_IL-10_Responsive_Genes_Transcription_of_BCLXL_Cyclin-D1_D2_D3_Pim1_c-Myc_and_P19(INK4D)_via_STAT3	-3.16731
IL-10_Pathway_Inflammatory_Cytokine_Genes_Expression_via_STAT3	-3.16731
IL-10_Pathway_Stability_Determination	-3.42756
IL-10_Pathway_Translational_Modulation	2.02786
IL-2_Pathway	-9.27926
IL-2_Pathway_Actin_Reorganization	-3.42051
IL-2_Pathway_Apoptosis	-1.30849
IL-2_Pathway_Apoptosis_Inhibition	-4.2156
IL-2_Pathway_Gene_Expression_via_FYN_LYN_RPS6KB1_PTK2B	2.08822
IL-2_Pathway_IL2_Gene_Expression_via_POLR1E_EGR1_HMGA1_ELF1_POU2F1_MYC	-7.29484
IL-2_Pathway_Protein_Synthesis	5.23663
IL-6_Pathway	-2.64147
ILK_Signaling_Pathway	199.015
ILK_Signaling_Pathway_Actin_Polymerization_Cytoskeletal_Reorganization	0.184168
ILK_Signaling_Pathway_Apoptosis	0.416172
ILK_Signaling_Pathway_Cell_Adhesion	2.34469
ILK_Signaling_Pathway_Cell_Cycle_Proliferation	17.969
ILK_Signaling_Pathway_Cell_Migration_Retraction	17.2458
ILK_Signaling_Pathway_Cell_Motility	2.83893
ILK_Signaling_Pathway_Cytoskeletal_Adhesion_Complexes	81.4985
ILK_Signaling_Pathway_Epithelial_Mesenchymal_Transition	-13.1558
ILK_Signaling_Pathway_Epithelial_Mesenchymal_Transition_Tubulo-Interstitial_Fibrosis	83.6934
ILK_Signaling_Pathway_G2_Phase_Arrest	17.969
ILK_Signaling_Pathway_Induced_Cell_Proliferation	-2.26791
ILK_Signaling_Pathway_Loss_of_Occludin_Barrier_Dysfunction	18.8862
ILK_Signaling_Pathway_Migration_Vasculogenesis	83.6934
ILK_Signaling_Pathway_MMP2_MMP9_Gene_Expression_Tissue_Invasion_via_FOS	1.6775
ILK_Signaling_Pathway_Opsonization	2.65476
ILK_Signaling_Pathway_Regulation_of_Intermediate_Filaments	0
ILK_Signaling_Pathway_Regulation_of_Junction_Assembly_at_Desmosomes	2.34469
ILK_Signaling_Pathway_Tissue_Morphogenesis	1.6775
ILK_Signaling_Pathway_Tumor_Angiogenesis	1.7797
ILK_Signaling_Pathway_Wound_Healing	2.34469
Interferon_Pathway	8.61524
Interferon_Pathway_Gene_Expression_via_HIST1H3B_CREB3	4.29421
Interferon_Pathway_Transciption	-13.0067
Interferon_Pathway_Translation	-3.25238
IP3_Pathway	91.0982
IP3_Pathway_Gene_Expression_via_CREB3_NFATC2_MEF2D	-0.0425149
JAK-STAT_Pathway	172.466
JAK-STAT_Pathway_Akt_Pathway	-4.22731
JAK-STAT_Pathway_Gene_Expression_via_MYC	0.871452
JAK-STAT_Pathway_IFN-Inducible_Gene_Expression_via_STAT2_STAT1	-1.3481
JAK-STAT_Pathway_JAK_Degradation	54.0807
JAK-STAT_Pathway_Nml_SOCS_BCL-XL_p21_Myc_Nos2_Gene_Expression_via_STAT2	164.486
JNK_Pathway	150.961
JNK_Pathway_Gene_Expression_Apoptosis_Inflammation_Tumorigenesis_Cell_Migration_via_SMAD4_STAT4_HSF1_TP53_MAP2_DCX_ATF2_NFATC3_SPIRE1_MAP1B_TCF15_ELK1_BCL2_JUN_PXN_NFATC2	30.1159
JNK_Pathway_Insulin_Signaling	6.8482
MAPK_Family_Pathway	115.992
MAPK_Family_Pathway_Chromatin_Remodelling	8.2234
MAPK_Family_Pathway_Cytoskeleton	1.41938
MAPK_Family_Pathway_Gene_Expression_via_ATF2_JUN_ELK1_NFKB2_CREB3	8.4441
MAPK_Family_Pathway_Translation	2.61264
MAPK_Signaling_Pathway	250.083
MAPK_Signaling_Pathway_Cell_Motility_Inflammation_Apoptosis_Osmoregulation	-0.925753
MAPK_Signaling_Pathway_Cell_Survival	0.709462
MAPK_Signaling_Pathway_Gene_Expression_Apoptosis_Inflammation_Tumorigenesis_via_MYC_HSF1_STAT2	1.57415
MAPK_Signaling_Pathway_Gene_Expression_Cell_Proliferation_Cell_Survival_Tumorigenesis_Differentiation_Development_via_PXN_CREB3_RPS6KA5_RPS6KA6	17.7467
Mismatch_Repair_in_Eukaryotes_Pathway	-5.80204
Mitochondrial_Apoptosis_Pathway	6.90078
Mitochondrial_Apoptosis_Pathway_Apoptosis	-3.56933
Mitochondrial_Apoptosis_Pathway_Depolarization	0.634559
Mitochondrial_Apoptosis_Pathway_DNA_Fragmentation	6.58487
Mitochondrial_Apoptosis_Pathway_Gene_Expression_via_TP53	0.634559
mTOR_Pathway	115.234
mTOR_Pathway_Actin_Organization	14.0826
mTOR_Pathway_Autophagy	0
mTOR_Pathway_Cap-dependent_Translation	-8.01968
mTOR_Pathway_Inflammation_Stress_Resistance	0.758958
mTOR_Pathway_Lipid_Synthesis	19.0148
mTOR_Pathway_Metabolism_Stress_Response_and_Apoptosis	-2.88775
mTOR_Pathway_Microtubule_Organization	19.0148
mTOR_Pathway_Mitochondria_Proliferation_and_Function	0
mTOR_Pathway_mRNA_Biogenesis	-2.26525
mTOR_Pathway_Ribosome_Biogenesis	-5.04898
mTOR_Pathway_Translation_Elongation	-3.06698
mTOR_Pathway_VEGF_Pathway	2.92329
NGF_Pathway	-18.1592
NGF_Pathway_Actin_Polymerization_Neurite_Outgrowth_and_Differentiation	-7.84187
NGF_Pathway_Apoptosis	5.38202
NGF_Pathway_Gene_Expression_via_MYC_ELK1_CREB3_NFKB2	-5.17436
NGF_Pathway_Neurite_Outgrowth_and_Differentiation	-9.24594
NGF_Pathway_Neuronal_Survival	-5.97738
Notch_Signaling_Pathway	4.06997
Notch_Signaling_Pathway_gamma_Secretase	-2.04845
Notch_Signaling_Pathway_Gene_Expression_Chromatin_Remodeling_via_RBPJ	6.11842
Notch_Signaling_Pathway_Transcription_of_Target_Genes_Hairy_E-SpI_via_RBPJ	6.11842
p38_Signaling_Pathway	261.206
p38_Signaling_Pathway_Actin_Cytoskeleton_Reorganiztion	-0.300599
p38_Signaling_Pathway_Apoptosis	0
p38_Signaling_Pathway_Gene_Expression_Cell_Motility_Inflammation_Apoptosis_Osmoregulation_via_MEF2D_TP53_CREB1_ATF2_JUND_ETV1_NFKB2_AP2A1_MAX_FOSL1_CEBPG_ELK1_CDC25C_JUNB_STAT1_SP1_DDIT3_ELK4_CEBPA	10.0507
p38_Signaling_Pathway_Translation	-1.49898
p53_Signaling_Pathway	22.441
p53_Signaling_Pathway_Apoptosis	14.6858
p53_Signaling_Pathway_Breast_Cancer	12.4214
p53_Signaling_Pathway_Cancer	14.6858
p53_Signaling_Pathway_Cell_Cycle_Arrest	12.4214
p53_Signaling_Pathway_Cell_Growth_Accumulation	12.4214
p53_Signaling_Pathway_DNA_Repair	12.4214
p53_Signaling_Pathway_Exosome_Mediated_Secretion	12.4214
p53_Signaling_Pathway_Gene_Expression_Anti-Apoptosis_via_TP53	14.6858
p53_Signaling_Pathway_Gene_Expression_Cell_Cycle_and_Cell_Growth_via_TP53	14.6858
p53_Signaling_Pathway_Gene_Expression_Cell_Fate_and_Development_via_TP53	14.6858
p53_Signaling_Pathway_Gene_Expression_Cell_Signaling_via_TP53	14.6858
p53_Signaling_Pathway_Gene_Expression_DNA_Replication_and_Repair_via_TP53	14.6858
p53_Signaling_Pathway_Gene_Expression_ECM_and_Adhesion_via_TP53	14.6858
p53_Signaling_Pathway_Gene_Expression_Infection_and_Immune_Response_via_TP53	14.6858
p53_Signaling_Pathway_Inhibition_of_Angiogenesis_and_Metastasis	12.4214
p53_Signaling_Pathway_Inhibition_of_IGF1R_mTOR_Pathways	0
p53_Signaling_Pathway_Normal_Cell_Cycle_Progression	14.6858
PAK_Pathway	174.369
PAK_Pathway_Actin_Organization	151.331
PAK_Pathway_Cell_Survival	151.331
PAK_Pathway_Contractility_Stress_Fibres_and_Focal_Adhesion	8.89951
PAK_Pathway_Lamelliopodia_and_Filopodia_Outgrowth	150.261
PAK_Pathway_Paxillin_Disassembly	0
PAK_Pathway_Transciptional_Activation_and_Filopodia_Formation	2.20567
PPAR_Pathway	15.0258
PPAR_Pathway_Adipocyte_Differentiation_Glucose_Homeostasis_and_Macrophage_Function	2.46878
PPAR_Pathway_Fatty_Acid_Metabolism_Lipid_Homeostasis_and_Skin_Proliferation	2.46878
PPAR_Pathway_Peroxisome_Proliferation_Hepatocarcinogenesis_Fatty_Acid_Metbolism_and_Lipid_Homeostasis	2.46878
PTEN_Pathway	-8.2168
PTEN_Pathway_Adhesion_or_Migration	-21.5107
PTEN_Pathway_Angiogenesis_and_Tumorigenesis	97.7357
PTEN_Pathway_Apoptosis	3.44134
PTEN_Pathway_Ca2+_Signaling	97.7357
PTEN_Pathway_Cell_Cycle	28.5805
PTEN_Pathway_Cell_Survival	1.29073
PTEN_Pathway_Differentiation	29.2586
PTEN_Pathway_DNA_Repair	29.9879
PTEN_Pathway_Genomic_Stability	28.7066
PTEN_Pathway_Growth	28.5805
PTEN_Pathway_Migration	24.668
PTEN_Pathway_Neuronal_Survival	1.57723
PTEN_Pathway_Proliferation	25.9731
PTEN_Pathway_Proliferation_CyclinA2_Geminin_AuroraA_PLK1	9.10404
PTEN_Pathway_Protein_Synthesis	2.26525
PTEN_Pathway_Senescence_Ets2_p16	9.10404
PTEN_Pathway_Synaptic_Transmission	25.0692
RANK_Signaling_in_Osteoclasts_Pathway	11.9236
RANK_Signaling_in_Osteoclasts_Pathway_Expression_of_Osteoclastic_Genes_via_JUN_NFAT5_NFKB2_MITF_FOS	17.3625
RANK_Signaling_in_Osteoclasts_Pathway_Inhibition_of_Death	-14.2963
RANK_Signaling_in_Osteoclasts_Pathway_Resorption	-5.6075
Ras_Pathway	160.487
Ras_Pathway_Apoptosis	-3.88991
Ras_Pathway_CDC42_Pathway	-1.14604
Ras_Pathway_Cell-Cell_Junctions	13.2367
Ras_Pathway_Gene_Expression_Cell_Proliferation_Cell_Survival_Differentiation_Development_Cell_Cycle_Control_Cell_Motility_Tumorigenesis_via_ELK4_ATF2_MEF2D_STAT2_CREB3_CCNA1_MYC_ELK1_JUN_CDK4	15.2809
Ras_Pathway_Golgi_Trafficking_and_Vesicle_Formation	-8.97003
Ras_Pathway_Increased_T-cell_Adhesion	17.3445
Ras_Pathway_Receptor_Endocytosis	0.180636
Ras_Pathway_RhoA_Pathway	0.839466
SMAD_Signaling_Network_Pathway	66.1919
STAT3_Pathway	123.951
STAT3_Pathway_Anti-Apoptosis	0
STAT3_Pathway_G1_to_S_Cell_Cycle_Progression	0.723991
STAT3_Pathway_Growth_Arrest_and_Differentiation	55.6067
TGF-Beta_Pathway	101.56
TGF-Beta_Pathway_Epithelial_Mesenchymal_Transdifferentiation	-4.33179
TGF-Beta_Pathway_Post_Transciptional_G1_Arrest	-2.79996
TGF-Beta_Pathway_Transciption_Arrested_Growth_Apoptosis	5.41155
TGF-Beta_Pathway_Transciption_Cell_Growth_and_Mobility_and_Angiogenesis	5.41155
TNF_Signaling_Pathway	-0.332401
TNF_Signaling_Pathway_Apoptosis	-3.0129
TNF_Signaling_Pathway_Gene_Expression_and_Cell_Survival_via_FOS_NFKB2_JUN_ELK1_ATF6	0.586646
TRAF_Pathway	23.1663
TRAF_Pathway_Apoptosis	-1.07276
TRAF_Pathway_Cell_Survival	-4.2156
TRAF_Pathway_Direct_Antimicrobial_Response_and_Cell-Mediated_Immunity_and_Apoptosis_of_Host_Cell	1.63568
TRAF_Pathway_Gene_Expression_via_FOS_JUN	3.61082
Ubiquitin-Proteasome_Dependent_Proteolysis_Pathway	-36.8595
VEGF_Pathway	-8.10085
VEGF_Pathway_Actin_Reorganization	-3.72111
VEGF_Pathway_Cell_Migration	-3.72111
VEGF_Pathway_Cell_Survival	-7.47893
VEGF_Pathway_Focal_Adhesion_Turnover	4.47248
VEGF_Pathway_Gene_Expression_and_Cell_Proliferation_via_MAPK7	-4.08584
VEGF_Pathway_Nitric_Oxide_Production	-3.30039
VEGF_Pathway_Prostaglandin_Production	2.61011
WNT_Pathway	131.631
WNT_Pathway_Cell_Fate_Proliferation_Differentiation_Adhesion_and_Survival	66.9926
WNT_Pathway_Cell_Survival	10.3577
WNT_Pathway_Cytoskeletal_Rearrangement	-3.16745
WNT_Pathway_Gene_Expression_via_CREB3	11.1328
WNT_Pathway_NFAT_Pathway	13.1453
WNT_Pathway_PKC_Pathway	11.1548
